# Supplementary material for: Antagonism of Rhizosphere Streptomyces yangpuensis CM253 against the Pathogenic Fungi Causing Corm Rot in Saffron (Crocus sativus L.)
Source: Pathogens. 2022 Oct 16;11(10):1195. doi: 10.3390/pathogens11101195 (PMC9607649; doi:10.3390/pathogens11101195)
Supplement: Supplementary file 1 [file pathogens-11-01195-s001.zip]

Archive with 1 entries (1 files):
- pathogens-1914195-supplementary.pdf
